# Supplementary material for: Vibrissa growth rate in California sea lions based on environmental and isotopic oscillations
Source: PLoS One. 2018 Oct 10;13(10):e0204641. doi: 10.1371/journal.pone.0204641 (PMC6179384; doi:10.1371/journal.pone.0204641)
Supplement: S1 Table — (XLS) [file pone.0204641.s002.xls]

## Sheet: Sheet1
Segment Number	NH1	NH2	NH3	NH4	NH5	NH6	NH7	NH8	NH9	NH10	NH11
1	22.3867	21.5897	22.0602	21.8087	22.9207	22.5997	21.7897	22.1156	22.8229	22.4697	21.5772
2	22.0443	21.3158	21.7618	21.5656	22.0871	22.1204	21.5291	21.6008	22.2746	21.9177	20.4508
3	21.5777	20.9393	19.9308	21.4608	21.8802	21.8466	21.6533	21.1993	22.0504	21.6492	20.5723
4	21.3408	21.3562	21.2538	21.3377	21.5958	21.6217	21.7184	21.1963	21.8838	21.4989	20.4791
5	20.8712	20.8943	21.332	21.2502	21.6213	21.5373	21.6482	20.9866	21.8035	21.3657	20.4031
6	20.8799	20.9731	21.2535	21.1057	21.5469	21.3836	21.6401	21.0558	21.6904	21.1971	20.3495
7	21.132	20.6699	21.0489	20.9002	21.4216	21.2696	21.4925	20.9554	21.4795	21.2264	20.4882
8	20.9888	21.0812	21.117	20.8371	21.496	21.0579	21.2839	20.8862	21.3376	21.1891	20.5774
9	20.6136	20.9567	20.9547	20.657	21.3564	21.0182	21.1302	20.82	21.1678	21.1305	20.6403
10	20.5824	21.1994	20.9875	20.6652	21.1566	20.9246	20.9704	20.7628	21.0742	20.967	21.1059
11	20.1979	20.7482	21.1497	20.6824	21.232	20.9236	20.95	20.7377	21.0619	20.9701	21.4727
12	20.0716	20.617	20.8755	20.832	21.3013	20.8758	20.7477	20.54	21.1678	20.7763	21.6535
13	20.2396	20.7421	20.7568	20.8401	21.3564	20.9073	20.8732	20.55	21.138	20.855	21.9433
14	20.337	20.9116	20.6947	20.9083	21.4002	20.9775	21.0227	20.4677	21.1113	20.8611	22.0162
15	20.5595	20.6438	20.6263	21.1352	21.4766	20.9623	21.0448	20.4336	21.1864	20.9034	22.2051
16	20.4777	20.6948	20.5877	21.1728	21.5561	21.0131	21.2144	20.4928	21.2522	20.9953	22.5273
17	20.6553	20.6955	20.6301	21.243	21.5286	21.1261	21.2987	20.5871	21.2419	20.9882	22.6672
18	20.7472	20.6613	20.5917	21.299	21.656	21.064	21.1702	20.4577	21.3108	21.0215	22.6743
19	20.555	20.5602	20.591	21.3275	21.6336	21.0427	21.1642	20.6273	21.21	21.0679	22.8866
20	20.5287	21.21	20.5541	21.3285	21.5979	21.0152	21.3348	20.5831	21.1925	21.1093	23.0165
21	20.4841	20.3885	20.6344	21.2502	21.6743	21.0213	21.1602	20.6965	21.1154	21.1416	23.2621
22	20.5163	20.7254	20.6336	21.2654	21.6906	20.9897	21.109	20.6463	21.103	21.2496	23.2641
23	20.7267	20.7501	20.7273	21.2034	21.82	21.0264	20.9605	20.7437	21.1504	21.2839	23.3285
24	20.6558	20.9608	20.8714	21.2909	21.8812	20.948	21.2545	20.6955	21.0856	21.3263	23.413
25	20.4444	21.0078	20.9088	21.1891	21.9923	20.9	21.3469	20.8109	21.1483	21.3576	23.5771
26	20.4175	20.834	21.0885	21.2379	22.082	21.0142	21.3087	20.82	21.0208	21.3132	23.6888
27	20.6256	21.2744	21.1695	21.2156	22.1828	20.9785	21.3438	20.9023	20.9889	21.4373	23.9022
28	20.6609	21.1938	21.2693	21.1464	22.2664	20.9002	21.4482	20.9735	21.0403	21.3949	23.9384
29	20.6574	20.8301	21.4435	21.1698	22.3765	20.9348	21.5155	20.8732	21.0002	21.401	24.0039
30	21.0963	21.4091	21.5298	21.2217	22.456	20.9704	21.6038	20.9996	20.9344	21.4605	23.9475
31	21.4444	20.9026	20.7281	21.1759	22.4213	20.9002	21.7252	20.8902	21.0413	21.4565	23.9294
32	21.4841	21.305	21.7183	21.3997	22.4651	20.9897	21.6971	20.827	20.9848	21.5302	23.9012
33	21.5095	20.4619	21.8152	21.4445	22.5028	21.0142	21.7081	20.9916	21.0526	21.5413	23.9727
34	21.2831	20.408	21.8895	21.5422	22.5681	20.9948	21.657	20.9143	21.138	21.5342	23.9324
35	20.9306	20.6348	22.0872	21.6561	22.5222	21.0976	21.676	21.0668	21.0156	21.5947	23.9374
36	20.7029	20.5175	22.0093	21.8219	22.4254	21.0661	21.6429	20.9193	21.0876	21.5867
37	20.9238	20.489	21.9634	21.8911	22.4488	21.2258	21.6339	21.0076	21.2933	21.619
38	20.899	20.669	22.1036	21.9603	22.4386	21.1332	21.6148	21.0016	21.0928	21.7098
39	20.8839	19.7795	22.0611	21.9237	22.3265	21.2401	21.6409	21.3551	21.1174	21.6533
40	20.8249	19.9858	22.1752	21.9623	22.1839	21.2289	21.6028	21.2296	21.2193	21.6775
41	20.766	20.3577	22.1319	21.8148	22.0738	21.1933	21.5817	21.2717	21.1648	21.7421
42	20.7004	20.3886	22.1208	21.769	21.9862	21.2564	21.5626	21.2522	21.2224	21.7885
43	20.4823	20.8296	22.019	21.5472	21.9434	21.3266	21.5857	21.244	21.1277	21.7966
44	20.4541	20.6361	22.121	21.5126	21.871	21.2767	21.6439	21.2193	21.2152	21.7068
45	20.5408	21.3138	22.0197	21.4821	21.8741	21.1699	21.5185	21.1822	21.21	21.6876
46	20.3787	21.1446	21.802	21.4241	21.7823	21.1526		21.1082	21.1648	21.6119
47	20.5799	21.0755	21.6761	21.417	21.7161	21.1617		21.0177	20.9216	21.6451
48	20.4189	21.2672	21.5274	21.2593	21.6295	21.2106		20.958	20.851	21.4587
49	20.1716	21.3915	21.6579	21.3865	21.7212	21.0997		20.9632	20.7743	21.4111
50	20.2173	21.2864	21.4051	21.2888	21.6967	21.1577		20.9	20.8278	21.3665
51	20.1533	21.1695	21.3212	20.9844	21.7538	21.1984		20.9827	20.8722	21.3351
52	20.6463	21.1056	21.2105	21.2654	21.7446	21.2004		20.8757	20.8792	21.2845
53	20.7069	20.6432	21.3286	21.243	21.7844	21.2981		20.7842	20.9216	21.2996
54	20.7904	20.7266	21.0156	21.1728	21.8088	21.4039		20.7081	21.071	21.4151
55	21.0353	20.7295	21.2008	21.2491	21.9281	21.4029		20.7358	21.0215	21.406
56			21.1349	21.2054	21.9872	21.581		20.6813	21.0629	21.3523
57			21.2609	21.1932	21.6124	21.5535		20.7266	21.1033	21.3918
58			21.3401	21.1942	21.9138	21.466		20.6093	21.1759	21.3108
59			21.3208	21.1087	21.9831	21.4843		20.742	21.2072	21.2541
60			21.4514	21.1026	22.0779	21.3365		20.8356	21.2355	21.168
61			21.6658	20.9887	22.0065			20.9457	21.1396	21.0717
62			21.6209	20.8483	21.9862			20.9354	21.1618	21.168
63			21.619	20.7832	21.873			20.9333	21.2244	21.0423
64			21.7266	20.7181	21.8292			20.9467	21.0861	21.1062
65			21.7782	20.6153	21.7722			21.0763	21.3061	21.094
66			21.7063	20.5593	21.8068				21.2748	21.1436
67			21.796	20.4393	21.5785				21.3505	21.1953
68			21.8194	20.5502	21.6672				21.3536	21.3321
69			21.7135	20.6072	21.7487				21.404	21.4323
70			21.8083	20.946	21.7079				21.4646	21.4698
71			21.5043	21.0548	21.8476				21.3838	21.6491
72				20.9571	21.8241				21.3293	21.6339
73					22.042					21.6775
74										21.6957
75										21.791
76										21.794
77										21.7778
78										21.7413
79										21.6815
80										21.5823
81										21.328
82										20.9096
83										21.0231
84										20.5591
85										20.5024
86										20.4822
87										20.3778
88										20.5916
89										20.5267
90										20.6716
91										20.7233
92										21.0586
93										21.1406
94										21.2196
95										21.3503
96										21.482
97										21.5387
98										21.7575
99										21.8041
100										21.9307
101										22.0006
102										22.1141
103										22.0219
104										21.9642
105										22.0037
106										21.8153
107										21.795
108										21.5509
109										21.4972
110										21.2267
